# Supplementary material for: Genome-Wide Identification, Evolution, and Expression Analysis of the DMP Gene Family in Peanut (Arachis hypogaea L.)
Source: Int J Mol Sci. 2025 Jul 26;26(15):7243. doi: 10.3390/ijms26157243 (PMC12346579; doi:10.3390/ijms26157243)
Supplement: Supplementary file 1 [file ijms-26-07243-s001.zip]

Archive with 1 entries (1 files):
- ijms-3751688-supplementary.xlsx
