# Supplementary material for: Genome-Wide Identification, Evolution, and Expression Analysis of the DMP Gene Family in Peanut (Arachis hypogaea L.)
Source: Int J Mol Sci. 2025 Jul 26;26(15):7243. doi: 10.3390/ijms26157243 (PMC12346579; doi:10.3390/ijms26157243)
Supplement: Supplementary file 1 [file ijms-26-07243-s001.zip › ijms-3751688-supplementary.xlsx]

## Sheet: Table S1
Table S1. Interspecific Gene Pairs and Ka/Ks Analysis in Arachis hypogaea
Gene name	Gene name	Ka	Ks	Ka/Ks
AhDMP1A	Aradu.970W1.1	0.386466	0.903864	0.427571
AhDMP5A	Aradu.S3QGS.1	0.00633583	0.0227506	0.278491
AhDMP2A	Aradu.970W1.1	0	0.00729933	0
AhDMP3A	Aradu.M384F.1	0.00355135	0.00621765	0.571173
AhDMP1B	Aradu.970W1.1	0.386909	0.930995	0.415586
AhDMP5B	Aradu.S3QGS.1	0.0127256	0.0582252	0.218559
AhDMP2B	Aradu.970W1.1	0.0094378	0.0372748	0.253195
AhDMP3B	Aradu.M384F.1	0.012504	0.0446465	0.280067
AhDMP7A	Aradu.RZ8EC.1	0.190038	1.29626	0.146604
AhDMP6A	Aradu.RZ8EC.1	0.0424694	0.0992552	0.427882
AhDMP7B	Aradu.RZ8EC.1	0.189957	1.34247	0.141499
AhDMP4B	Aradu.RZ8EC.1	0.207483	0.675068	0.307352
AhDMP9B	Aradu.2VD1T.1	0.101148	0.174559	0.579448
AhDMP1A	Araip.LQ4US.1	0.380863	0.846162	0.450107
AhDMP7A	Araip.KWT1V.1	0.206464	0.966381	0.213647
AhDMP3A	Araip.C1D9S.1	0.0167562	0.063474	0.263986
AhDMP5A	Araip.VBY9D.1	0.0148677	0.0582252	0.255349
AhDMP2A	Araip.LQ4US.1	0.0094378	0.0449573	0.209928
AhDMP6A	Araip.KWT1V.1	0.0127437	0.0580701	0.219453
AhDMP9A	Araip.HV9JB.1	0.00800808	0.039012	0.205272
AhDMP1B	Araip.LQ4US.1	0.389245	0.875567	0.444564
AhDMP7B	Araip.KWT1V.1	0.206379	0.968674	0.213053
AhDMP5B	Araip.VBY9D.1	0	0	NaN
AhDMP2B	Araip.LQ4US.1	0	0	NaN
AhDMP3B	Araip.C1D9S.1	0.00150716	0	NaN
AhDMP10B	Araip.L6XEC.1	0	0	NaN
AhDMP9B	Araip.HV9JB.1	0	0	NaN
AhDMP4B	Araip.KWT1V.1	0	0	NaN
AhDMP1A	KRH20960	0.349711	1.26768	0.275866
AhDMP1A	KRH02163	0.539026	NaN	NaN
AhDMP1A	KRH50952	0.338961	0.989853	0.342436
AhDMP7A	KRH21356	0.159146	0.967936	0.164418
AhDMP7A	KRH20387	0.152721	1.20885	0.126336
AhDMP7A	KRH55890	0.32896	1.39181	0.236353
AhDMP7A	KRH50120	0.236963	1.3298	0.178194
AhDMP2A	KRH20960	0.197055	1.51995	0.129646
AhDMP2A	KRH02163	0.481602	NaN	NaN
AhDMP2A	KRH50952	0.324909	1.51665	0.214229
AhDMP8A	KRH40089	0.4002	1.05338	0.379921
AhDMP6A	KRH21356	0.114749	0.682177	0.16821
AhDMP6A	KRH20387	0.185866	1.06545	0.174448
AhDMP6A	KRH55890	0.340566	1.9678	0.17307
AhDMP6A	KRH50120	0.203464	1.12886	0.180238
AhDMP1B	KRH20960	0.350882	1.22532	0.28636
AhDMP1B	KRH02163	0.548264	NaN	NaN
AhDMP1B	KRH50952	0.336057	1.04917	0.320306
AhDMP7B	KRH20387	0.151359	1.26781	0.119386
AhDMP7B	KRH21356	0.159083	0.996	0.159722
AhDMP7B	KRH55890	0.32881	1.44322	0.227831
AhDMP7B	KRH50120	0.235303	1.35716	0.173379
AhDMP2B	KRH20960	0.195425	1.61293	0.121162
AhDMP2B	KRH02163	0.437401	NaN	NaN
AhDMP2B	KRH50952	0.319347	1.61068	0.198269
AhDMP8B	KRH40089	0.4002	1.10505	0.362156
AhDMP10B	KRH08569	0.10657	0.717918	0.148443
AhDMP10B	KRH70214	0.1097	0.693034	0.15829
AhDMP4B	KRH21356	0.183613	0.404125	0.454346
AhDMP4B	KRH20387	0.238731	0.73834	0.323335
AhDMP4B	KRH55890	0.358174	NaN	NaN
AhDMP4B	KRH50120	0.332998	0.983873	0.338456
AhDMP1A	AES64308	0.370323	1.2304	0.300979
AhDMP1A	AES91745	0.407654	1.64423	0.247931
AhDMP7A	AES63898	0.170383	1.11208	0.153211
AhDMP7A	AES89712	0.355824	1.67144	0.212884
AhDMP7A	KEH30980	0.151303	1.06744	0.141744
AhDMP2A	AES64308	0.213704	2.6754	0.0798773
AhDMP2A	AES91745	0.31283	NaN	NaN
AhDMP3A	AES77459	0.506488	NaN	NaN
AhDMP6A	AES63898	0.15102	0.875362	0.172523
AhDMP6A	KEH30980	0.187737	0.942526	0.199185
AhDMP6A	AES89712	0.34569	1.45145	0.238168
AhDMP1B	AES64308	0.373721	1.16777	0.32003
AhDMP1B	AES91745	0.395434	1.5252	0.259268
AhDMP7B	AES63898	0.170314	1.14664	0.148533
AhDMP7B	AES89712	0.353926	1.78662	0.198098
AhDMP7B	AES89712	0.353926	1.78662	0.198098
AhDMP2B	AES64308	0.20576	NaN	NaN
AhDMP2B	AES91745	0.309147	NaN	NaN
AhDMP3B	AES77459	0.492299	NaN	NaN
AhDMP4B	AES63898	0.194556	0.622407	0.312586
AhDMP4B	AES89712	0.354686	2.83068	0.125301
AhDMP4B	KEH30980	0.231231	0.847093	0.27297
AhDMP7A	AT5G46090.1	0.273165	NaN	NaN
AhDMP6A	AT4G18425.1	0.266639	3.15007	0.0846456
AhDMP6A	AT5G46090.1	0.265972	NaN	NaN
AhDMP1B	AT3G21520.1	0.480183	1.64792	0.291388
AhDMP7B	AT4G18425.1	0.251022	NaN	NaN
AhDMP7B	AT5G46090.1	0.273046	NaN	NaN
AhDMP2B	AT3G21520.1	0.461357	NaN	NaN
AhDMP4B	AT4G18425.1	0.323716	NaN	NaN
AhDMP4B	AT5G46090.1	0.280031	NaN	NaN

## Sheet: Table S2
Table S2. Analysis of promoter cis-acting elements and gene structure of AhDMP genes
GENE IDs	START	END	DOMAIN NAMES	DISCRIPTION
AhDMP10A	71	91	TATC-box	cis-acting element involved in gibberellin-responsiveness
AhDMP10A	944	964	ABRE	cis-acting element involved in the abscisic acid responsiveness
AhDMP10A	1453	1473	AuxRR-core	cis-acting regulatory element involved in auxin responsiveness
AhDMP10A	1909	1929	P-box	gibberellin-responsive element
AhDMP10A	48	68	ARE	cis-acting regulatory element essential for the anaerobic induction
AhDMP10A	880	900	ARE	cis-acting regulatory element essential for the anaerobic induction
AhDMP10A	1995	2015	ARE	cis-acting regulatory element essential for the anaerobic induction
AhDMP10A	843	863	GATA-motif	part of a light responsive element
AhDMP10A	943	963	G-Box	cis-acting regulatory element involved in light responsiveness
AhDMP10A	1524	1544	GCN4_motif	cis-regulatory element involved in endosperm expression
AhDMP10A	1956	1976	GCN4_motif	cis-regulatory element involved in endosperm expression
AhDMP10A	125	145	GT1-motif	light responsive element
AhDMP10A	1543	1563	MBS	MYB binding site involved in drought-inducibility
AhDMP10A	1416	1436	TC-rich repeats	cis-acting element involved in defense and stress responsiveness
AhDMP10A	560	580	TCT-motif	part of a light responsive element
AhDMP10B	114	134	TATC-box	cis-acting element involved in gibberellin-responsiveness
AhDMP10B	987	1007	ABRE	cis-acting element involved in the abscisic acid responsiveness
AhDMP10B	1509	1529	AuxRR-core	cis-acting regulatory element involved in auxin responsiveness
AhDMP10B	1960	1980	P-box	gibberellin-responsive element
AhDMP10B	91	111	ARE	cis-acting regulatory element essential for the anaerobic induction
AhDMP10B	986	1006	G-Box	cis-acting regulatory element involved in light responsiveness
AhDMP10B	1580	1600	GCN4_motif	cis-regulatory element involved in endosperm expression
AhDMP10B	168	188	GT1-motif	light responsive element
AhDMP10B	903	923	GT1-motif	light responsive element
AhDMP10B	1599	1619	MBS	MYB binding site involved in drought-inducibility
AhDMP10B	1472	1492	TC-rich repeats	cis-acting element involved in defense and stress responsiveness
AhDMP10B	603	623	TCT-motif	part of a light responsive element
AhDMP1A	1491	1511	TCA-element	cis-acting element involved in salicylic acid responsiveness
AhDMP1A	1061	1081	ABRE	cis-acting element involved in the abscisic acid responsiveness
AhDMP1A	443	463	TGACG-motif	cis-acting regulatory element involved in the MeJA-responsiveness
AhDMP1A	1086	1106	TGACG-motif	cis-acting regulatory element involved in the MeJA-responsiveness
AhDMP1A	443	463	CGTCA-motif	cis-acting regulatory element involved in the MeJA-responsiveness
AhDMP1A	1086	1106	CGTCA-motif	cis-acting regulatory element involved in the MeJA-responsiveness
AhDMP1A	1925	1945	P-box	gibberellin-responsive element
AhDMP1A	1570	1590	Box 4	part of a conserved DNA module involved in light responsiveness
AhDMP1A	593	613	ARE	cis-acting regulatory element essential for the anaerobic induction
AhDMP1A	1897	1917	ARE	cis-acting regulatory element essential for the anaerobic induction
AhDMP1A	1577	1597	ATC-motif	part of a conserved DNA module involved in light responsiveness
AhDMP1A	1267	1287	chs-CMA1a	part of a light responsive element
AhDMP1A	86	106	GATA-motif	part of a light responsive element
AhDMP1A	1313	1333	GATA-motif	part of a light responsive element
AhDMP1A	1334	1354	GATA-motif	part of a light responsive element
AhDMP1A	1060	1080	G-Box	cis-acting regulatory element involved in light responsiveness
AhDMP1A	1061	1081	G-Box	cis-acting regulatory element involved in light responsiveness
AhDMP1A	1454	1474	GT1-motif	light responsive element
AhDMP1A	1794	1814	I-box	part of a light responsive element
AhDMP1A	507	527	LTR	cis-acting element involved in low-temperature responsiveness
AhDMP1A	1536	1556	MBS	MYB binding site involved in drought-inducibility
AhDMP1A	1330	1350	TCT-motif	part of a light responsive element
AhDMP1A	1616	1636	TCT-motif	part of a light responsive element
AhDMP1B	470	490	TGA-element	auxin-responsive element
AhDMP1B	1006	1026	TCA-element	cis-acting element involved in salicylic acid responsiveness
AhDMP1B	1483	1503	TCA-element	cis-acting element involved in salicylic acid responsiveness
AhDMP1B	759	779	ABRE	cis-acting element involved in the abscisic acid responsiveness
AhDMP1B	485	505	TGACG-motif	cis-acting regulatory element involved in the MeJA-responsiveness
AhDMP1B	562	582	TGACG-motif	cis-acting regulatory element involved in the MeJA-responsiveness
AhDMP1B	485	505	CGTCA-motif	cis-acting regulatory element involved in the MeJA-responsiveness
AhDMP1B	562	582	CGTCA-motif	cis-acting regulatory element involved in the MeJA-responsiveness
AhDMP1B	1925	1945	P-box	gibberellin-responsive element
AhDMP1B	114	134	Box 4	part of a conserved DNA module involved in light responsiveness
AhDMP1B	265	285	Box 4	part of a conserved DNA module involved in light responsiveness
AhDMP1B	1195	1215	Box 4	part of a conserved DNA module involved in light responsiveness
AhDMP1B	1207	1227	Box 4	part of a conserved DNA module involved in light responsiveness
AhDMP1B	1900	1920	ARE	cis-acting regulatory element essential for the anaerobic induction
AhDMP1B	1187	1207	GA-motif	part of a light responsive element
AhDMP1B	548	568	GATA-motif	part of a light responsive element
AhDMP1B	1304	1324	GATA-motif	part of a light responsive element
AhDMP1B	1789	1809	GATA-motif	part of a light responsive element
AhDMP1B	758	778	G-Box	cis-acting regulatory element involved in light responsiveness
AhDMP1B	951	971	I-box	part of a light responsive element
AhDMP1B	1324	1344	I-box	part of a light responsive element
AhDMP1B	309	329	TC-rich repeats	cis-acting element involved in defense and stress responsiveness
AhDMP2A	340	360	TGACG-motif	cis-acting regulatory element involved in the MeJA-responsiveness
AhDMP2A	340	360	CGTCA-motif	cis-acting regulatory element involved in the MeJA-responsiveness
AhDMP2A	88	108	Box 4	part of a conserved DNA module involved in light responsiveness
AhDMP2A	97	117	Box 4	part of a conserved DNA module involved in light responsiveness
AhDMP2A	131	151	Box 4	part of a conserved DNA module involved in light responsiveness
AhDMP2A	170	190	Box 4	part of a conserved DNA module involved in light responsiveness
AhDMP2A	349	369	Box 4	part of a conserved DNA module involved in light responsiveness
AhDMP2A	954	974	Box 4	part of a conserved DNA module involved in light responsiveness
AhDMP2A	1748	1768	Box 4	part of a conserved DNA module involved in light responsiveness
AhDMP2A	1752	1772	Box 4	part of a conserved DNA module involved in light responsiveness
AhDMP2A	438	458	AE-box	part of a module for light response
AhDMP2A	1322	1342	Gap-box	part of a light responsive element
AhDMP2A	322	342	G-Box	cis-acting regulatory element involved in light responsiveness
AhDMP2A	756	776	LTR	cis-acting element involved in low-temperature responsiveness
AhDMP2A	1396	1416	RY-element	cis-acting regulatory element involved in seed-specific regulation
AhDMP2B	1437	1457	ABRE	cis-acting element involved in the abscisic acid responsiveness
AhDMP2B	1438	1458	ABRE	cis-acting element involved in the abscisic acid responsiveness
AhDMP2B	247	267	TGACG-motif	cis-acting regulatory element involved in the MeJA-responsiveness
AhDMP2B	247	267	CGTCA-motif	cis-acting regulatory element involved in the MeJA-responsiveness
AhDMP2B	30	50	Box 4	part of a conserved DNA module involved in light responsiveness
AhDMP2B	48	68	Box 4	part of a conserved DNA module involved in light responsiveness
AhDMP2B	69	89	Box 4	part of a conserved DNA module involved in light responsiveness
AhDMP2B	256	276	Box 4	part of a conserved DNA module involved in light responsiveness
AhDMP2B	851	871	Box 4	part of a conserved DNA module involved in light responsiveness
AhDMP2B	1175	1195	Box 4	part of a conserved DNA module involved in light responsiveness
AhDMP2B	1473	1493	Box 4	part of a conserved DNA module involved in light responsiveness
AhDMP2B	1735	1755	Box 4	part of a conserved DNA module involved in light responsiveness
AhDMP2B	345	365	AE-box	part of a module for light response
AhDMP2B	922	942	Gap-box	part of a light responsive element
AhDMP2B	1232	1252	Gap-box	part of a light responsive element
AhDMP2B	1437	1457	G-Box	cis-acting regulatory element involved in light responsiveness
AhDMP2B	1437	1457	G-Box	cis-acting regulatory element involved in light responsiveness
AhDMP2B	1183	1203	GT1-motif	light responsive element
AhDMP2B	654	674	LTR	cis-acting element involved in low-temperature responsiveness
AhDMP2B	1935	1955	LTR	cis-acting element involved in low-temperature responsiveness
AhDMP2B	996	1016	RY-element	cis-acting regulatory element involved in seed-specific regulation
AhDMP3A	1107	1127	ABRE	cis-acting element involved in the abscisic acid responsiveness
AhDMP3A	1196	1216	ABRE	cis-acting element involved in the abscisic acid responsiveness
AhDMP3A	1044	1064	TGACG-motif	cis-acting regulatory element involved in the MeJA-responsiveness
AhDMP3A	1044	1064	CGTCA-motif	cis-acting regulatory element involved in the MeJA-responsiveness
AhDMP3A	246	266	Box 4	part of a conserved DNA module involved in light responsiveness
AhDMP3A	667	687	Box 4	part of a conserved DNA module involved in light responsiveness
AhDMP3A	671	691	Box 4	part of a conserved DNA module involved in light responsiveness
AhDMP3A	878	898	Box 4	part of a conserved DNA module involved in light responsiveness
AhDMP3A	1053	1073	Box 4	part of a conserved DNA module involved in light responsiveness
AhDMP3A	1487	1507	Box 4	part of a conserved DNA module involved in light responsiveness
AhDMP3A	1499	1519	Box 4	part of a conserved DNA module involved in light responsiveness
AhDMP3A	1538	1558	Box 4	part of a conserved DNA module involved in light responsiveness
AhDMP3A	956	976	chs-CMA1a	part of a light responsive element
AhDMP3A	1439	1459	GA-motif	part of a light responsive element
AhDMP3A	11	31	GATA-motif	part of a light responsive element
AhDMP3A	559	579	GATA-motif	part of a light responsive element
AhDMP3A	1106	1126	G-Box	cis-acting regulatory element involved in light responsiveness
AhDMP3A	1196	1216	G-Box	cis-acting regulatory element involved in light responsiveness
AhDMP3A	613	633	GT1-motif	light responsive element
AhDMP3A	917	937	GT1-motif	light responsive element
AhDMP3A	941	961	GT1-motif	light responsive element
AhDMP3A	1225	1245	GT1-motif	light responsive element
AhDMP3A	1622	1642	LTR	cis-acting element involved in low-temperature responsiveness
AhDMP3A	741	761	MBS	MYB binding site involved in drought-inducibility
AhDMP3A	1277	1297	MRE	MYB binding site involved in light responsiveness
AhDMP3B	1052	1072	ABRE	cis-acting element involved in the abscisic acid responsiveness
AhDMP3B	993	1013	TGACG-motif	cis-acting regulatory element involved in the MeJA-responsiveness
AhDMP3B	993	1013	CGTCA-motif	cis-acting regulatory element involved in the MeJA-responsiveness
AhDMP3B	140	160	Box 4	part of a conserved DNA module involved in light responsiveness
AhDMP3B	562	582	Box 4	part of a conserved DNA module involved in light responsiveness
AhDMP3B	566	586	Box 4	part of a conserved DNA module involved in light responsiveness
AhDMP3B	827	847	Box 4	part of a conserved DNA module involved in light responsiveness
AhDMP3B	999	1019	Box 4	part of a conserved DNA module involved in light responsiveness
AhDMP3B	1457	1477	Box 4	part of a conserved DNA module involved in light responsiveness
AhDMP3B	1469	1489	Box 4	part of a conserved DNA module involved in light responsiveness
AhDMP3B	1508	1528	Box 4	part of a conserved DNA module involved in light responsiveness
AhDMP3B	1623	1643	Box 4	part of a conserved DNA module involved in light responsiveness
AhDMP3B	1135	1155	ARE	cis-acting regulatory element essential for the anaerobic induction
AhDMP3B	1291	1311	chs-CMA1a	part of a light responsive element
AhDMP3B	1373	1393	GA-motif	part of a light responsive element
AhDMP3B	1051	1071	G-Box	cis-acting regulatory element involved in light responsiveness
AhDMP3B	692	712	MBS	MYB binding site involved in drought-inducibility
AhDMP4A	1767	1787	TATC-box	cis-acting element involved in gibberellin-responsiveness
AhDMP4A	780	800	TCA-element	cis-acting element involved in salicylic acid responsiveness
AhDMP4A	1597	1617	ABRE	cis-acting element involved in the abscisic acid responsiveness
AhDMP4A	1954	1974	ABRE	cis-acting element involved in the abscisic acid responsiveness
AhDMP4A	224	244	Box 4	part of a conserved DNA module involved in light responsiveness
AhDMP4A	341	361	Box 4	part of a conserved DNA module involved in light responsiveness
AhDMP4A	1652	1672	Box 4	part of a conserved DNA module involved in light responsiveness
AhDMP4A	275	295	ACE	cis-acting element involved in light responsiveness
AhDMP4A	137	157	ARE	cis-acting regulatory element essential for the anaerobic induction
AhDMP4A	1055	1075	ARE	cis-acting regulatory element essential for the anaerobic induction
AhDMP4A	1597	1617	G-Box	cis-acting regulatory element involved in light responsiveness
AhDMP4A	1953	1973	G-Box	cis-acting regulatory element involved in light responsiveness
AhDMP4A	1811	1831	I-box	part of a light responsive element
AhDMP4A	133	153	LTR	cis-acting element involved in low-temperature responsiveness
AhDMP4A	938	958	MBS	MYB binding site involved in drought-inducibility
AhDMP4A	1558	1578	MBS	MYB binding site involved in drought-inducibility
AhDMP4A	1151	1171	RY-element	cis-acting regulatory element involved in seed-specific regulation
AhDMP4A	1734	1754	RY-element	cis-acting regulatory element involved in seed-specific regulation
AhDMP4B	1766	1786	TATC-box	cis-acting element involved in gibberellin-responsiveness
AhDMP4B	1093	1113	TCA-element	cis-acting element involved in salicylic acid responsiveness
AhDMP4B	617	637	ABRE	cis-acting element involved in the abscisic acid responsiveness
AhDMP4B	1000	1020	ABRE	cis-acting element involved in the abscisic acid responsiveness
AhDMP4B	1408	1428	ABRE	cis-acting element involved in the abscisic acid responsiveness
AhDMP4B	1409	1429	ABRE	cis-acting element involved in the abscisic acid responsiveness
AhDMP4B	1596	1616	ABRE	cis-acting element involved in the abscisic acid responsiveness
AhDMP4B	1954	1974	ABRE	cis-acting element involved in the abscisic acid responsiveness
AhDMP4B	813	833	Box 4	part of a conserved DNA module involved in light responsiveness
AhDMP4B	849	869	Box 4	part of a conserved DNA module involved in light responsiveness
AhDMP4B	1354	1374	Box 4	part of a conserved DNA module involved in light responsiveness
AhDMP4B	1651	1671	Box 4	part of a conserved DNA module involved in light responsiveness
AhDMP4B	240	260	ARE	cis-acting regulatory element essential for the anaerobic induction
AhDMP4B	579	599	ARE	cis-acting regulatory element essential for the anaerobic induction
AhDMP4B	1362	1382	ARE	cis-acting regulatory element essential for the anaerobic induction
AhDMP4B	1000	1020	G-Box	cis-acting regulatory element involved in light responsiveness
AhDMP4B	1408	1428	G-Box	cis-acting regulatory element involved in light responsiveness
AhDMP4B	1596	1616	G-Box	cis-acting regulatory element involved in light responsiveness
AhDMP4B	1953	1973	G-Box	cis-acting regulatory element involved in light responsiveness
AhDMP4B	616	636	G-Box	cis-acting regulatory element involved in light responsiveness
AhDMP4B	1408	1428	G-Box	cis-acting regulatory element involved in light responsiveness
AhDMP4B	1336	1356	GT1-motif	light responsive element
AhDMP4B	1337	1357	GT1-motif	light responsive element
AhDMP4B	123	143	MBS	MYB binding site involved in drought-inducibility
AhDMP4B	1557	1577	MBS	MYB binding site involved in drought-inducibility
AhDMP4B	336	356	RY-element	cis-acting regulatory element involved in seed-specific regulation
AhDMP4B	1733	1753	RY-element	cis-acting regulatory element involved in seed-specific regulation
AhDMP5A	1861	1881	TGA-element	auxin-responsive element
AhDMP5A	900	920	ABRE	cis-acting element involved in the abscisic acid responsiveness
AhDMP5A	1942	1962	ABRE	cis-acting element involved in the abscisic acid responsiveness
AhDMP5A	542	562	Box 4	part of a conserved DNA module involved in light responsiveness
AhDMP5A	1085	1105	Box 4	part of a conserved DNA module involved in light responsiveness
AhDMP5A	1115	1135	Box 4	part of a conserved DNA module involved in light responsiveness
AhDMP5A	1807	1827	Box 4	part of a conserved DNA module involved in light responsiveness
AhDMP5A	1980	2000	Box 4	part of a conserved DNA module involved in light responsiveness
AhDMP5A	1940	1960	ACE	cis-acting element involved in light responsiveness
AhDMP5A	187	207	AE-box	part of a module for light response
AhDMP5A	858	878	AE-box	part of a module for light response
AhDMP5A	156	176	ATC-motif	part of a conserved DNA module involved in light responsiveness
AhDMP5A	502	522	AT-rich element	binding site of AT-rich DNA binding protein (ATBP-1)
AhDMP5A	900	920	G-Box	cis-acting regulatory element involved in light responsiveness
AhDMP5A	1942	1962	G-Box	cis-acting regulatory element involved in light responsiveness
AhDMP5A	253	273	GT1-motif	light responsive element
AhDMP5A	519	539	GT1-motif	light responsive element
AhDMP5A	250	270	MRE	MYB binding site involved in light responsiveness
AhDMP5A	516	536	MRE	MYB binding site involved in light responsiveness
AhDMP5A	1835	1855	TC-rich repeats	cis-acting element involved in defense and stress responsiveness
AhDMP5A	1474	1494	TCT-motif	part of a light responsive element
AhDMP5B	12	32	ABRE	cis-acting element involved in the abscisic acid responsiveness
AhDMP5B	479	499	ABRE	cis-acting element involved in the abscisic acid responsiveness
AhDMP5B	480	500	ABRE	cis-acting element involved in the abscisic acid responsiveness
AhDMP5B	1031	1051	ABRE	cis-acting element involved in the abscisic acid responsiveness
AhDMP5B	1942	1962	ABRE	cis-acting element involved in the abscisic acid responsiveness
AhDMP5B	1355	1375	TGACG-motif	cis-acting regulatory element involved in the MeJA-responsiveness
AhDMP5B	1355	1375	CGTCA-motif	cis-acting regulatory element involved in the MeJA-responsiveness
AhDMP5B	379	399	Box 4	part of a conserved DNA module involved in light responsiveness
AhDMP5B	793	813	Box 4	part of a conserved DNA module involved in light responsiveness
AhDMP5B	1980	2000	Box 4	part of a conserved DNA module involved in light responsiveness
AhDMP5B	357	377	AE-box	part of a module for light response
AhDMP5B	1288	1308	AE-box	part of a module for light response
AhDMP5B	326	346	ATC-motif	part of a conserved DNA module involved in light responsiveness
AhDMP5B	753	773	AT-rich element	binding site of AT-rich DNA binding protein (ATBP-1)
AhDMP5B	701	721	Gap-box	part of a light responsive element
AhDMP5B	11	31	G-Box	cis-acting regulatory element involved in light responsiveness
AhDMP5B	479	499	G-Box	cis-acting regulatory element involved in light responsiveness
AhDMP5B	1942	1962	G-Box	cis-acting regulatory element involved in light responsiveness
AhDMP5B	479	499	G-Box	cis-acting regulatory element involved in light responsiveness
AhDMP5B	950	970	GCN4_motif	cis-regulatory element involved in endosperm expression
AhDMP5B	423	443	GT1-motif	light responsive element
AhDMP5B	770	790	GT1-motif	light responsive element
AhDMP5B	420	440	MRE	MYB binding site involved in light responsiveness
AhDMP5B	767	787	MRE	MYB binding site involved in light responsiveness
AhDMP5B	1538	1558	TCT-motif	part of a light responsive element
AhDMP6A	566	586	TGACG-motif	cis-acting regulatory element involved in the MeJA-responsiveness
AhDMP6A	680	700	TGACG-motif	cis-acting regulatory element involved in the MeJA-responsiveness
AhDMP6A	566	586	CGTCA-motif	cis-acting regulatory element involved in the MeJA-responsiveness
AhDMP6A	680	700	CGTCA-motif	cis-acting regulatory element involved in the MeJA-responsiveness
AhDMP6A	58	78	Box 4	part of a conserved DNA module involved in light responsiveness
AhDMP6A	80	100	Box 4	part of a conserved DNA module involved in light responsiveness
AhDMP6A	1495	1515	Box 4	part of a conserved DNA module involved in light responsiveness
AhDMP6A	1612	1632	Box 4	part of a conserved DNA module involved in light responsiveness
AhDMP6A	592	612	ACE	cis-acting element involved in light responsiveness
AhDMP6A	1546	1566	ACE	cis-acting element involved in light responsiveness
AhDMP6A	288	308	ARE	cis-acting regulatory element essential for the anaerobic induction
AhDMP6A	1018	1038	ARE	cis-acting regulatory element essential for the anaerobic induction
AhDMP6A	1107	1127	ARE	cis-acting regulatory element essential for the anaerobic induction
AhDMP6A	1408	1428	ARE	cis-acting regulatory element essential for the anaerobic induction
AhDMP6A	1213	1233	ATCT-motif	part of a conserved DNA module involved in light responsiveness
AhDMP6A	1213	1233	GATA-motif	part of a light responsive element
AhDMP6A	471	491	GT1-motif	light responsive element
AhDMP6A	935	955	GT1-motif	light responsive element
AhDMP6A	936	956	GT1-motif	light responsive element
AhDMP6A	1147	1167	GT1-motif	light responsive element
AhDMP6A	1404	1424	LTR	cis-acting element involved in low-temperature responsiveness
AhDMP6A	441	461	RY-element	cis-acting regulatory element involved in seed-specific regulation
AhDMP11A	169	189	ABRE	cis-acting element involved in the abscisic acid responsiveness
AhDMP11A	1356	1376	ABRE	cis-acting element involved in the abscisic acid responsiveness
AhDMP11A	1357	1377	ABRE	cis-acting element involved in the abscisic acid responsiveness
AhDMP11A	12	32	TGACG-motif	cis-acting regulatory element involved in the MeJA-responsiveness
AhDMP11A	1691	1711	TGACG-motif	cis-acting regulatory element involved in the MeJA-responsiveness
AhDMP11A	12	32	CGTCA-motif	cis-acting regulatory element involved in the MeJA-responsiveness
AhDMP11A	1691	1711	CGTCA-motif	cis-acting regulatory element involved in the MeJA-responsiveness
AhDMP11A	606	626	Box 4	part of a conserved DNA module involved in light responsiveness
AhDMP11A	753	773	Box 4	part of a conserved DNA module involved in light responsiveness
AhDMP11A	811	831	Box 4	part of a conserved DNA module involved in light responsiveness
AhDMP11A	1541	1561	Box 4	part of a conserved DNA module involved in light responsiveness
AhDMP11A	1503	1523	ACE	cis-acting element involved in light responsiveness
AhDMP11A	1578	1598	GATA-motif	part of a light responsive element
AhDMP11A	1356	1376	G-Box	cis-acting regulatory element involved in light responsiveness
AhDMP11A	168	188	G-Box	cis-acting regulatory element involved in light responsiveness
AhDMP11A	1356	1376	G-Box	cis-acting regulatory element involved in light responsiveness
AhDMP11A	1155	1175	MRE	MYB binding site involved in light responsiveness
AhDMP11A	1259	1279	MRE	MYB binding site involved in light responsiveness
AhDMP6B	897	917	TATC-box	cis-acting element involved in gibberellin-responsiveness
AhDMP6B	1261	1281	ABRE	cis-acting element involved in the abscisic acid responsiveness
AhDMP6B	1597	1617	ABRE	cis-acting element involved in the abscisic acid responsiveness
AhDMP6B	1981	2001	P-box	gibberellin-responsive element
AhDMP6B	854	874	Box 4	part of a conserved DNA module involved in light responsiveness
AhDMP6B	1397	1417	Box 4	part of a conserved DNA module involved in light responsiveness
AhDMP6B	1326	1346	ACE	cis-acting element involved in light responsiveness
AhDMP6B	624	644	AE-box	part of a module for light response
AhDMP6B	317	337	ARE	cis-acting regulatory element essential for the anaerobic induction
AhDMP6B	904	924	ARE	cis-acting regulatory element essential for the anaerobic induction
AhDMP6B	1196	1216	ARE	cis-acting regulatory element essential for the anaerobic induction
AhDMP6B	1619	1639	ARE	cis-acting regulatory element essential for the anaerobic induction
AhDMP6B	807	827	GCN4_motif	cis-regulatory element involved in endosperm expression
AhDMP6B	60	80	GT1-motif	light responsive element
AhDMP6B	117	137	LTR	cis-acting element involved in low-temperature responsiveness
AhDMP6B	1192	1212	LTR	cis-acting element involved in low-temperature responsiveness
AhDMP6B	785	805	MBS	MYB binding site involved in drought-inducibility
AhDMP6B	387	407	RY-element	cis-acting regulatory element involved in seed-specific regulation
AhDMP6B	672	692	RY-element	cis-acting regulatory element involved in seed-specific regulation
AhDMP6B	1109	1129	TC-rich repeats	cis-acting element involved in defense and stress responsiveness
AhDMP7A	1486	1506	TCA-element	cis-acting element involved in salicylic acid responsiveness
AhDMP7A	1411	1431	AuxRR-core	cis-acting regulatory element involved in auxin responsiveness
AhDMP7A	129	149	Box 4	part of a conserved DNA module involved in light responsiveness
AhDMP7A	359	379	Box 4	part of a conserved DNA module involved in light responsiveness
AhDMP7A	175	195	AE-box	part of a module for light response
AhDMP7A	1401	1421	ARE	cis-acting regulatory element essential for the anaerobic induction
AhDMP7A	540	560	GA-motif	part of a light responsive element
AhDMP7A	608	628	GATA-motif	part of a light responsive element
AhDMP7A	824	844	GT1-motif	light responsive element
AhDMP7A	1853	1873	LTR	cis-acting element involved in low-temperature responsiveness
AhDMP7A	1761	1781	MRE	MYB binding site involved in light responsiveness
AhDMP7A	1777	1797	RY-element	cis-acting regulatory element involved in seed-specific regulation
AhDMP7B	111	131	ABRE	cis-acting element involved in the abscisic acid responsiveness
AhDMP7B	1265	1285	ABRE	cis-acting element involved in the abscisic acid responsiveness
AhDMP7B	1393	1413	AuxRR-core	cis-acting regulatory element involved in auxin responsiveness
AhDMP7B	263	283	Box 4	part of a conserved DNA module involved in light responsiveness
AhDMP7B	267	287	Box 4	part of a conserved DNA module involved in light responsiveness
AhDMP7B	276	296	Box 4	part of a conserved DNA module involved in light responsiveness
AhDMP7B	280	300	Box 4	part of a conserved DNA module involved in light responsiveness
AhDMP7B	284	304	Box 4	part of a conserved DNA module involved in light responsiveness
AhDMP7B	849	869	Box 4	part of a conserved DNA module involved in light responsiveness
AhDMP7B	1383	1403	ARE	cis-acting regulatory element essential for the anaerobic induction
AhDMP7B	126	146	AT-rich element	binding site of AT-rich DNA binding protein (ATBP-1)
AhDMP7B	990	1010	chs-CMA2a	part of a light responsive element
AhDMP7B	111	131	G-Box	cis-acting regulatory element involved in light responsiveness
AhDMP7B	1265	1285	G-Box	cis-acting regulatory element involved in light responsiveness
AhDMP7B	834	854	GT1-motif	light responsive element
AhDMP7B	1853	1873	LTR	cis-acting element involved in low-temperature responsiveness
AhDMP7B	1761	1781	MRE	MYB binding site involved in light responsiveness
AhDMP7B	1777	1797	RY-element	cis-acting regulatory element involved in seed-specific regulation
AhDMP7B	1272	1292	TC-rich repeats	cis-acting element involved in defense and stress responsiveness
AhDMP8A	1065	1085	TCA-element	cis-acting element involved in salicylic acid responsiveness
AhDMP8A	818	838	ABRE	cis-acting element involved in the abscisic acid responsiveness
AhDMP8A	1190	1210	ABRE	cis-acting element involved in the abscisic acid responsiveness
AhDMP8A	1246	1266	ABRE	cis-acting element involved in the abscisic acid responsiveness
AhDMP8A	1501	1521	ABRE	cis-acting element involved in the abscisic acid responsiveness
AhDMP8A	1668	1688	ABRE	cis-acting element involved in the abscisic acid responsiveness
AhDMP8A	1669	1689	ABRE	cis-acting element involved in the abscisic acid responsiveness
AhDMP8A	76	96	TGACG-motif	cis-acting regulatory element involved in the MeJA-responsiveness
AhDMP8A	76	96	CGTCA-motif	cis-acting regulatory element involved in the MeJA-responsiveness
AhDMP8A	1487	1507	Box 4	part of a conserved DNA module involved in light responsiveness
AhDMP8A	1404	1424	ARE	cis-acting regulatory element essential for the anaerobic induction
AhDMP8A	1588	1608	ARE	cis-acting regulatory element essential for the anaerobic induction
AhDMP8A	1672	1692	ARE	cis-acting regulatory element essential for the anaerobic induction
AhDMP8A	1391	1411	ATC-motif	part of a conserved DNA module involved in light responsiveness
AhDMP8A	1857	1877	chs-CMA1a	part of a light responsive element
AhDMP8A	540	560	GATA-motif	part of a light responsive element
AhDMP8A	815	835	G-Box	cis-acting regulatory element involved in light responsiveness
AhDMP8A	1189	1209	G-Box	cis-acting regulatory element involved in light responsiveness
AhDMP8A	1246	1266	G-Box	cis-acting regulatory element involved in light responsiveness
AhDMP8A	1668	1688	G-Box	cis-acting regulatory element involved in light responsiveness
AhDMP8A	817	837	G-Box	cis-acting regulatory element involved in light responsiveness
AhDMP8A	1501	1521	G-Box	cis-acting regulatory element involved in light responsiveness
AhDMP8A	1668	1688	G-Box	cis-acting regulatory element involved in light responsiveness
AhDMP8A	652	672	GT1-motif	light responsive element
AhDMP8A	1740	1760	GT1-motif	light responsive element
AhDMP8A	1542	1562	MRE	MYB binding site involved in light responsiveness
AhDMP8A	259	279	TCT-motif	part of a light responsive element
AhDMP8A	267	287	TCT-motif	part of a light responsive element
AhDMP8B	1125	1145	TCA-element	cis-acting element involved in salicylic acid responsiveness
AhDMP8B	878	898	ABRE	cis-acting element involved in the abscisic acid responsiveness
AhDMP8B	1557	1577	ABRE	cis-acting element involved in the abscisic acid responsiveness
AhDMP8B	1543	1563	Box 4	part of a conserved DNA module involved in light responsiveness
AhDMP8B	1598	1618	ACE	cis-acting element involved in light responsiveness
AhDMP8B	1093	1113	AE-box	part of a module for light response
AhDMP8B	1463	1483	ARE	cis-acting regulatory element essential for the anaerobic induction
AhDMP8B	1641	1661	ARE	cis-acting regulatory element essential for the anaerobic induction
AhDMP8B	1450	1470	ATC-motif	part of a conserved DNA module involved in light responsiveness
AhDMP8B	600	620	GATA-motif	part of a light responsive element
AhDMP8B	877	897	G-Box	cis-acting regulatory element involved in light responsiveness
AhDMP8B	1557	1577	G-Box	cis-acting regulatory element involved in light responsiveness
AhDMP8B	1914	1934	GT1-motif	light responsive element
AhDMP8B	712	732	GT1-motif	light responsive element
AhDMP8B	1779	1799	GT1-motif	light responsive element
AhDMP8B	1595	1615	MRE	MYB binding site involved in light responsiveness
AhDMP8B	310	330	TCT-motif	part of a light responsive element
AhDMP8B	318	338	TCT-motif	part of a light responsive element
AhDMP8B	1839	1859	TCT-motif	part of a light responsive element
AhDMP9A	146	166	TGA-element	auxin-responsive element
AhDMP9A	436	456	TATC-box	cis-acting element involved in gibberellin-responsiveness
AhDMP9A	774	794	TCA-element	cis-acting element involved in salicylic acid responsiveness
AhDMP9A	1008	1028	ABRE	cis-acting element involved in the abscisic acid responsiveness
AhDMP9A	1010	1030	TGACG-motif	cis-acting regulatory element involved in the MeJA-responsiveness
AhDMP9A	1364	1384	TGACG-motif	cis-acting regulatory element involved in the MeJA-responsiveness
AhDMP9A	1010	1030	CGTCA-motif	cis-acting regulatory element involved in the MeJA-responsiveness
AhDMP9A	1364	1384	CGTCA-motif	cis-acting regulatory element involved in the MeJA-responsiveness
AhDMP9A	877	897	Box 4	part of a conserved DNA module involved in light responsiveness
AhDMP9A	1892	1912	AE-box	part of a module for light response
AhDMP9A	1242	1262	ARE	cis-acting regulatory element essential for the anaerobic induction
AhDMP9A	1206	1226	chs-CMA1a	part of a light responsive element
AhDMP9A	1008	1028	G-Box	cis-acting regulatory element involved in light responsiveness
AhDMP9A	1962	1982	GT1-motif	light responsive element
AhDMP9A	737	757	LTR	cis-acting element involved in low-temperature responsiveness
AhDMP9A	683	703	MBS	MYB binding site involved in drought-inducibility
AhDMP9A	1175	1195	MBS	MYB binding site involved in drought-inducibility
AhDMP9A	863	883	TCT-motif	part of a light responsive element
AhDMP9B	110	130	TGA-element	auxin-responsive element
AhDMP9B	400	420	TATC-box	cis-acting element involved in gibberellin-responsiveness
AhDMP9B	1005	1025	ABRE	cis-acting element involved in the abscisic acid responsiveness
AhDMP9B	1007	1027	TGACG-motif	cis-acting regulatory element involved in the MeJA-responsiveness
AhDMP9B	1007	1027	CGTCA-motif	cis-acting regulatory element involved in the MeJA-responsiveness
AhDMP9B	841	861	Box 4	part of a conserved DNA module involved in light responsiveness
AhDMP9B	1887	1907	AE-box	part of a module for light response
AhDMP9B	1239	1259	ARE	cis-acting regulatory element essential for the anaerobic induction
AhDMP9B	197	217	ATCT-motif	part of a conserved DNA module involved in light responsiveness
AhDMP9B	1692	1712	ATCT-motif	part of a conserved DNA module involved in light responsiveness
AhDMP9B	1203	1223	chs-CMA1a	part of a light responsive element
AhDMP9B	1005	1025	G-Box	cis-acting regulatory element involved in light responsiveness
AhDMP9B	1962	1982	GT1-motif	light responsive element
AhDMP9B	701	721	LTR	cis-acting element involved in low-temperature responsiveness
AhDMP9B	647	667	MBS	MYB binding site involved in drought-inducibility
AhDMP9B	971	991	MBS	MYB binding site involved in drought-inducibility
AhDMP9B	1311	1331	MBS	MYB binding site involved in drought-inducibility
AhDMP9B	1535	1555	MBS	MYB binding site involved in drought-inducibility
AhDMP9B	827	847	TCT-motif	part of a light responsive element

## Sheet: Table S3
Table S3. Tissue-specific expression profiles of AhDMP genes in Arachis hypogaea
	leaf-1	leaf-2	leaf-3	stem-1	stem-2	stem-3	root-1	root-2	root-3	BUD-1	BUD-2	BUD-3	flower-1	flower-2	flower-3	15d seed-1	15d seed-2	15d seed-3	45d seed-1	45d seed-2	45d seed-3	65d seed-1	65d seed-2	65d seed-3
AhDMP1A	0.00108827	0.00116011	0.000821218	0.00107206	0.00186589	0.00169831	0.000154169	0.000202083	0.000176535	0.0106809	0.0109539	0.0127427	0.00208591	0.00116229	0.00277528	0.000109605	8.34705e-05	0.000189389	0.00235359	0.00291248	0.00229161	0.00165636	0.00432942	0.00712071
AhDMP1B	0.00413111	0.00429781	0.00479734	0.0021472	0.00348898	0.00334311	0.000111161	7.9261e-05	0.000196311	0.00755514	0.00714487	0.00829087	0.00336081	0.00298658	0.00325152	0.000138092	0.000108446	0.000125604	0.00910752	0.0116254	0.0151024	0.058535	0.0395944	0.0774755
AhDMP2A	0.0319294	0.0353017	0.0281429	0.13013	0.122541	0.127055	0.0893947	0.102673	0.106622	0.156036	0.147169	0.150059	0.249645	0.189964	0.234592	0.00951842	0.00817002	0.0108668	0.00113069	0.00053064	0.000693483	0.000449058	0.000625672	0.000272445
AhDMP2B	0.0288976	0.0365688	0.035918	0.126056	0.114251	0.106981	0.0719463	0.0819766	0.0825413	0.287974	0.27783	0.310497	0.736177	0.45733	0.736297	0.0176349	0.0145823	0.0206874	0.00146499	0.000571793	0.000606341	0.000869236	0.000591254	0.00114722
AhDMP3A	0.0108147	0.0118844	0.00851198	0.0692536	0.0662217	0.0684351	0.00171872	0.00155762	0.00208052	0.000309462	0.000375233	0.000328708	0.0308344	0.0240971	0.0224525	9.98039e-05	3.9178e-05	0.000191204	0.00940726	0.0121838	0.0180967	0.0029363	0.00262447	0.00281155
AhDMP3B	0.0172532	0.0194679	0.0208386	0.0645131	0.0629038	0.0660779	7.29636e-05	2.3358e-05	5.86164e-05	0.00133271	0.00190248	0.00156632	0.00998925	0.00747099	0.00596027	0.00162588	0.000576115	0.00198865	0.000724207	0.000205152	0.000297214	0.000467671	0.000555955	0.000223089
AhDMP4A	0.00182279	0.00206484	0.00195037	0.0015765	0.00149894	0.00156683	0.00597542	0.00543928	0.00520781	0.00302887	0.00361344	0.00342529	0.0140969	0.0166274	0.015497	0.00199184	0.00309453	0.00173099	0.00396197	0.00471153	0.00497606	0.010554	0.00966112	0.0149711
AhDMP4B	0.0105708	0.00895106	0.0100085	0.0067783	0.00644006	0.00544494	0.0177076	0.0137133	0.0109167	0.0157928	0.0180312	0.0181659	0.0828	0.0835883	0.0803903	0.00135428	0.00413572	0.00212566	0.0163759	0.0172472	0.0208508	0.0172106	0.0227587	0.0247
AhDMP5A	0.00716101	0.00758195	0.00757148	0.0156436	0.016449	0.0148911	0.0322144	0.0369353	0.0344433	0.0200305	0.0174381	0.0172367	0.957846	1.36718	1.37389	0.00248328	0.00258292	0.0040564	0.000526917	0.000385335	0.000456126	0.00112999	0.00126911	0.00140822
AhDMP5B	0.0052508	0.00714351	0.00679196	0.0111898	0.0101588	0.0132664	0.0747771	0.0724325	0.0641688	0.219529	0.232959	0.203592	5.65468	6.54501	7.21826	0.0171613	0.0335023	0.0255088	0.00360914	0.00276106	0.00290184	0.00470787	0.00118549	0.001642
AhDMP6	0.0264241	0.0313727	0.03017	0.0908755	0.089902	0.0638819	0.0502213	0.0519718	0.0523988	0.537819	0.430966	0.510546	1.41666	1.17026	1.21245	0.0198466	0.0194612	0.034017	0.0068837	0.00461872	0.0104261	0.0129997	0.00565573	0.00628934
AhDMP7	0.0164721	0.0182903	0.0172653	0.0323165	0.029627	0.0323004	0.0355495	0.0408033	0.0247704	0.599353	0.584915	0.589951	0.193969	0.213416	0.171996	0.00535502	0.00327167	0.00634435	0.00131479	0.000952243	0.000850328	0.00230885	0.000622932	0.00107875
AhDMP8A	0.000479644	0.000527023	0.000443522	0.000555019	0.000431339	0.000478433	0.00084838	0.00101036	0.00131026	0.00911323	0.00813855	0.0091471	0.0246103	0.0231442	0.0245688	0.00029278	0.000278734	0.000306826	0.000438686	0.000731195	0.000638629	0.000900943	0.00177362	0.00259164
AhDMP8B	0.000373563	0.000458438	0.000362213	0.000401944	0.000238961	0.0003	0.000661925	0.000690133	0.00115202	0.0038037	0.00325492	0.00276371	0.0104469	0.0135726	0.0115082	3.55669e-05	9.28725e-05	0.000113207	0.000329127	0.000375397	0.000330605	0.000460793	0.000381803	0.000868617
AhDMP9A	0.000817193	0.000467185	0.000414344	0.00155992	0.0014164	0.00376041	0.000854881	0.000438151	0.000524224	0.00569472	0.00617326	0.00611213	0.0112315	0.0127717	0.0111502	0.000973196	0.000861232	0.000627442	0.000830592	0.00079607	0.000425815	9.35371e-05	8.04645e-05	0.000123174
AhDMP9B	0.000169037	0.000172925	0.000147172	0.000100649	9.54928e-05	0.000129065	0.000165682	0.000287307	0.000194987	0.00344678	0.00329167	0.00344226	0.0126056	0.012387	0.0121921	0.000227627	0.000283962	0.000240297	0.00128703	0.000486648	0.000710011	0.000762408	0.000150642	0.00080479
AhDMP10A	0.00108766	0.00116101	0.00121795	0.00415462	0.00478354	0.00509803	0.0116526	0.0106196	0.0094949	0.00206906	0.00276757	0.00247404	0.0175677	0.0240033	0.0235049	0.00181111	0.00305174	0.00288659	0.000829372	0.00102706	0.000744444	0.000868235	0.000842381	0.00079757
AhDMP10B	0.00245061	0.00249033	0.00240422	0.00800559	0.00896202	0.00911867	0.0168668	0.0145103	0.0176244	0.00157538	0.00168775	0.00143621	0.00915053	0.00980653	0.0102267	0.00169974	0.00225158	0.00254613	0.00190249	0.00164562	0.00106127	0.000614429	0.000377794	0.000823041
AhDMP11A	0.00594653	0.00672065	0.00443511	0.0280219	0.0206843	0.0144296	0.0183615	0.0233346	0.0158847	0.537468	0.581272	0.586616	0.787769	0.576049	0.566666	0.00889468	0.037753	0.0542507	0.00350922	0.00321845	0.00317503	0.00115551	0.000565927	0.0017451

## Sheet: Table S4
Table S4. The primers used for qRT-PCR in this study.
Primer name	Sequence(5'-3')
AhDMP1A-F	CCGCCACTCTTCTCGCG
AhDMP1A-R	GTCAACGCTTTTGATCTCGGC
AhDMP1B-F	TCTGGACTCTTCCACTTGAGAAGC
AhDMP1B-R	CCAGGGTACATGCACTGCAC
AhDMP2A-F	CTCCGGCCTCCGACGG
AhDMP2A-R	GGGTAGAAACAACGCACCGTGTTC
AhDMP2B-F	GTTCCAGTTCTTGATCCCCATCGTAACT
AhDMP2B-R	GGCGAAGACCGTCGGAGC
AhDMP3A-F	AAGCCACAAGAAAACAACAATAATAGT
AhDMP3A-R	GTAGTGTCGTTTGTGTCCTCTAATGTG
AhDMP3B-F2	CCAAGGGTTTGTGGGTGCAC
AhDMP3B-R2	CTCTCTGATCGGAGAAAGCCATC
AhDMP4A-F	CATGCAGCGGTATCAGCTTTGG
AhDMP4A-R2;	CCAATGCCCACAGGCAATACTG
AhDMP4B-F	GGAACCAGATTCAGAAAGCCATTACC
AhDMP4B-R	GGTCTTGCTGACCAAGTCGC
AhDMP5A-F	CCACGGGCTCGCAACC
AhDMP5A-R	AAGGCCACGGCGGAGAAT
AhDMP5B-F	TGGAACGGGCCTGCCC
AhDMP5B-R	GCTGGGGCCGAGGGTAG
AhDMP6-F	GAGGAAAAGCTCCCTCTTCTGC
AhDMP6-R	ACAGAAGCTGGAATGCGAGG
AhDMP7-F1	GGGACAGTAAGGGGAATGTATGTCA
AhDMP7-R1	AGAACTGACATCACAGCGTGC
AhDMP8A-F	TCATGCTTCTTCTTTCACTTCACG
AhDMP8A-R	AACACGGACAGTCCTTTCGGG
AhDMP8B-F	GGAACCATTTATTATGGTTTCGTGACT
AhDMP8B-R	CCACGAACACTAACACGGACATG
AhDMP9A-F	CGTTTACTACGGTTTCATCACCCA
AhDMP9A-R	TGTGCCCCGGGAATAGACAG
AhDMP9B-F	ACCAGGGATTCCAGTGGAAGTT
AhDMP9B-R	TGTGCCCCGGGAATAGACAA
AhDMP10A-F	ACCATCCTTGCCTTCAGCATTTTC
AhDMP10A-R	GGTGGCTGTTCTAAAGCTGTCA
AhDMP10B-F	ACGGTGAATGCGGCACG
AhDMP10B-R	GATGGCACACATGGCTTCTTC
AhDMP11A-F	CTCCCTCTTCTGCGAAACAC
AhDMP11A-R	GGAATGCGAGAACAGTGCC

## Sheet: Table S5
Table S5. The primers used for vector construction in this study.
Primer name	Sequence(5'-3')
AhDMP2-SCELL-F1	aattactatttacaattacggatcatgagtaataacagcagcatgtc
AhDMP2-SCELL-R1	cagctcctcgcccttgctcaccatggccttggaatttttattagtaacgtc
AhDMP4-SCELL-F1	aattactatttacaattacggatcatggatgctgaagcaagtggtac
AhDMP4-SCELL-R1	cagctcctcgcccttgctcaccatacttgttgaaagtgggacgcca
AhDMP9-SCELL-F1	aattactatttacaattacggatcatggaaccaactgaacaaaaactc
AhDMP9-SCELL-R1	cagctcctcgcccttgctcaccattgcagacatgcatccaattcca
AhDMP10-SCELL-F1	aattactatttacaattacggatcatgaacacctcaaccagccaag
AhDMP10-SCELL-R1	cagctcctcgcccttgctcaccatacgtctagagtacaaggaatccct
